# Supplementary material for: Comprehensive Identification and Abscisic Acid-Responsive Expression Profiling of NAC Transcription Factor in Triterpenoid Saponin in Hedera helix
Source: Biomolecules. 2025 Nov 6;15(11):1557. doi: 10.3390/biom15111557 (PMC12649841; doi:10.3390/biom15111557)
Supplement: Supplementary file 1 [file biomolecules-15-01557-s001.zip]

Archive with 1 entries (1 files):
- biomolecules-3908702-supplementary.pdf
